# Supplementary material for: Unveiling the Link: Exploring Mitochondrial Dysfunction as a Probable Mechanism of Hepatic Damage in Post-Traumatic Stress Syndrome
Source: Int J Mol Sci. 2023 Aug 21;24(16):13012. doi: 10.3390/ijms241613012 (PMC10455150; doi:10.3390/ijms241613012)
Supplement: Supplementary file 1 [file ijms-24-13012-s001.zip]

Archive with 1 entries (1 files):
- ijms-2471328-supplementary.xlsx
