# Supplementary material for: Unveiling the Link: Exploring Mitochondrial Dysfunction as a Probable Mechanism of Hepatic Damage in Post-Traumatic Stress Syndrome
Source: Int J Mol Sci. 2023 Aug 21;24(16):13012. doi: 10.3390/ijms241613012 (PMC10455150; doi:10.3390/ijms241613012)
Supplement: Supplementary file 1 [file ijms-24-13012-s001.zip › ijms-2471328-supplementary.xlsx]

## Sheet: Судан ШИК for Anton
Corticosterone	Cholesterol	Triglicerids	Glucose	Entries closed	Entries open	Entries total	Time open arms	Time closed arms	AI	Plasma IL-6	Liver IL-6	Plasma IL-4	Liver IL-4	LDL	HDL	ODU (SS)	ODU (PAS)	ODU blue	Ceruloplasmine	Liver weight	Liver index	AST plasma	ALT plasma	AST liver	ALT liver	SOD liver	Ket&tr	Ket&tr liver
355.3	4.4	0.99	5.6	13	8	21	290	310	0.57	35.1	105.3	11.9	47.6	2.56	1.48	91	169	116	35.315	6.498	0.0285385	64	44	544	220.5	15.8	0.178201	0.292363
236.2	4.3	0.86	5.8	6	5	11	130	470	0.66	43.5	130.5	13.1	52.4	2.33	1.23	96	177	100	34.06	5.556	0.0236039	66	50	532	229.5	16.1	0.174007	0.176991
235.6	3.8	1.32	6	9	4	13	140	460	0.72	44.2	132.6	12.7	50.8	2.85	1.54	89	178	109	53.95	5.6465	0.0272879	71	56	724	189	15.4	0.128368	0.358372
251.3	3.4	1.41	5.5	10	6	16	140	460	0.69	33.6	100.8	11.8	47.2	1.99	0.79	116	183	109	35.97	5.268	0.0229043	78	84	824	156.5	17.3	0.141515	0.45625
262.7	4.6	1.39	5.4	11	6	17	110	490	0.73	42.8	128.4	12.9	51.6	1.74	0.83	87	173	81	48.18	5.6225	0.0243642	86	69	388	184.5	14.9	0.14533	0.568182
169	3.7	1.28	5.3	8	5	13	160	440	0.67	45.7	137.1	13.3	53.2	2.78	1.56	85	166	120	49.75	5.7355	0.0265343	95	60	444	288	15.4	0.193208	0.242363
409.8	3.9	0.82	5.9	9	4	13	110	490	0.754487	46.1	138.3	12.5	50	2.93	0.77	109	168	118	40.75	6.23	0.0298856	64	36	500	243	16.7	0.176502	0.276991
464.1	3.1	1.17	6.1	13	7	20	120	480	0.73	48.9	146.7	11.3	45.2	3.12	0.84	89	241	108	42.45	6.172	0.0255529	75	42	492	157.5	14.2	0.169858	0.328372
242.2	3.5	1.21	5.2	7	5	12	290	310	0.55	32.5	97.5	11.4	45.6	2.97	2.08	118	180	119	33.67	6.203	0.0268797	92	84	736	171	14.9	0.16373	0.45625
187.3	3.9	1.26	5.1	8	5	13	205	395	0.636859	38.4	115.2	12.4	39.6	2.83	1.39	100.667	186	105	43.67	5.4535	0.0256868	83	59	648	234	15.1	0.153208	0.278777
173.7	5.8	2.78689	5.1	10	1	11	5	595	0.950379	52.1	156.3	7.5	30	3.93	1.84	193	151	114	62.36	6.48	0.0321	105	100	488	183.5	11.2	0.187444	0.275758
165.7	5.1	2.74611	5.3	11	1	12	35	555	0.929167	64.8	194.4	9.9	39.6	3.18	1.27	139	132	134	62.7	6.44	0.0323243	120	177	528	216	14	0.215787	0.122016
141.2	4	1.81481	4.9	3	1	4	10	590	0.866667	52.1	156.3	7.6	30.4	2.79	1.15	148	155	129	62.5	6.53	0.03	97	58	1144	265.5	10.8	0.289604	0.235131
191.1	3.9	1.86207	5.4	9	1	10	10	590	0.941667	52.1	156.3	10.7	32.8	2.99	1.21	134	163	128	49.25	6.23	0.0273615	114	142	1016	256.5	12.9	0.198306	0.202703
147.8	3.9	1.54545	5.1	3	1	4	5	595	0.870833	56.25	168.75	9.8	39.2	3.57	0.68	195	161	124	57.65	6.6875	0.0318452	89	201	952	283.5	15.8	0.206384	0.254692
239.9	4.5	1.27027	4.7	6	1	7	10	590	0.920238	54.2	162.6	11.3	15.2	2.71	0.71	177	136	134	48.57	6.253	0.0267398	102	47	868	261	10.4	0.193562	0.183541
124.8	4.9	1.92308	5	1	0	1	2	598	0.998333	54.3	162.9	11.4	45.6	2.86	0.61	194	141	125	35.03	6.203	0.026439	75	159	936	229.5	10.6	0.299233	0.268182
192.4	5.3	1.77778	4.8	4	1	5	5	595	0.895833	87.95	263.85	9.7	28.8	3.74	1.09	188	151	119	82.24	6.101	0.025751	178	150	1064	220.5	11.9	0.243562	0.15567
